# Supplementary material for: Analysis of the potential ferroptosis mechanism and multitemporal expression change of central ferroptosis-related genes in cardiac ischemia–reperfusion injury
Source: Front Physiol. 2022 Aug 26;13:934901. doi: 10.3389/fphys.2022.934901 (PMC9461145; doi:10.3389/fphys.2022.934901)
Supplement: Supplementary file 4 [file DataSheet1.CSV]

AverageShortestPathLength	BetweennessCentrality	ClosenessCentrality	ClusteringCoefficient	Degree	Eccentricity	IsSingleNode	name	NeighborhoodConnectivity	NumberOfDirectedEdges	NumberOfUndirectedEdges	PartnerOfMultiEdgedNodePairs	Radiality	selected	SelfLoops	shared name	Stress	TopologicalCoefficient	ups
2.588235294117647	0.0	0.38636363636363635	1.0	3	4	false	Sirt3	13.333333333333334	0	3	0	0.9007352941176471	false	0	Sirt3	0	0.7017543859649122
4.411764705882353	0.0	0.22666666666666666	0.0	1	6	false	Ulk1	2.0	0	1	0	0.7867647058823529	false	0	Ulk1	0	0.0
3.4411764705882355	0.058823529411764705	0.29059829059829057	0.0	2	5	false	Gabarapl1	2.5	0	2	0	0.8474264705882353	false	0	Gabarapl1	176	0.5
2.7941176470588234	0.0	0.35789473684210527	1.0	3	5	false	G6pd	13.666666666666666	0	3	0	0.8878676470588236	false	0	G6pd	0	0.8541666666666666
3.411764705882353	5.941770647653E-4	0.2931034482758621	0.6666666666666666	3	6	false	Snrpa	4.333333333333333	0	3	0	0.8492647058823529	false	0	Snrpa	2	0.7222222222222222
3.764705882352941	0.0	0.265625	0.0	1	6	false	Rpl7	5.0	0	1	0	0.8272058823529411	false	0	Rpl7	0	0.0
2.5294117647058822	0.11499306793424441	0.39534883720930236	0.3333333333333333	4	4	false	Lamp2	8.5	0	4	0	0.9044117647058824	false	0	Lamp2	354	0.4583333333333333
2.3823529411764706	7.922360863537332E-4	0.4197530864197531	0.9523809523809523	7	4	false	Tgfb1	12.285714285714286	0	7	0	0.9136029411764706	false	0	Tgfb1	6	0.5850340136054422
3.235294117647059	0.0	0.3090909090909091	0.0	1	5	false	Cd82	9.0	0	1	0	0.8602941176470589	false	0	Cd82	0	0.0
2.4705882352941178	0.0	0.40476190476190477	1.0	4	4	false	Ripk1	13.5	0	4	0	0.9080882352941176	false	0	Ripk1	0	0.75
1.8529411764705883	0.1893869301623312	0.5396825396825397	0.4358974358974359	13	3	false	Hif1a	8.692307692307692	0	13	0	0.9466911764705882	false	0	Hif1a	634	0.3446153846153846
2.3823529411764706	0.01515151515151515	0.4197530864197531	0.7	5	4	false	Ctsb	11.6	0	5	0	0.9136029411764706	false	0	Ctsb	66	0.6105263157894737
2.176470588235294	0.022666440313499132	0.4594594594594595	0.7222222222222222	9	4	false	Src	10.777777777777779	0	9	0	0.9264705882352942	false	0	Src	98	0.4898989898989899
1.9411764705882353	0.23395286921553043	0.5151515151515151	0.5777777777777777	10	4	false	Casp8	10.2	0	10	0	0.9411764705882353	false	0	Casp8	708	0.38846153846153847
2.088235294117647	0.032305226957633375	0.4788732394366197	0.6	11	4	false	Hmox1	9.636363636363637	0	11	0	0.9319852941176471	false	0	Hmox1	184	0.4380165289256198
3.176470588235294	0.005545652604476134	0.3148148148148148	0.6666666666666666	3	6	false	Psat1	5.0	0	3	0	0.8639705882352942	false	0	Psat1	24	0.5555555555555556
2.7941176470588234	0.07081691856778363	0.35789473684210527	0.4	5	5	false	Eif2s1	5.4	0	5	0	0.8878676470588236	false	0	Eif2s1	326	0.43333333333333335
2.0294117647058822	0.11694931308017185	0.4927536231884058	0.5333333333333333	10	4	false	Xbp1	9.9	0	10	0	0.9356617647058824	false	0	Xbp1	528	0.396
2.5	0.05466477413630607	0.4	0.16666666666666666	4	5	false	Slc3a2	5.25	0	4	0	0.90625	false	0	Slc3a2	184	0.31666666666666665
2.5588235294117645	0.003854434335717758	0.39080459770114945	0.6666666666666666	3	4	false	Pdia4	9.666666666666666	0	3	0	0.9025735294117647	false	0	Pdia4	24	0.5370370370370371
2.3529411764705883	0.04406331322028081	0.425	0.6190476190476191	7	5	false	Atf3	10.857142857142858	0	7	0	0.9154411764705882	false	0	Atf3	282	0.4720496894409938
2.6176470588235294	0.0296335030528173	0.38202247191011235	0.4	6	5	false	Asns	5.333333333333333	0	6	0	0.8988970588235294	false	0	Asns	160	0.35555555555555557
1.8823529411764706	0.1163723356787213	0.53125	0.4083333333333333	16	4	false	Tp53	7.9375	0	16	0	0.9448529411764706	false	0	Tp53	516	0.3307291666666667
2.7941176470588234	3.5650623885918E-4	0.35789473684210527	0.6666666666666666	3	5	false	Ywhaz	10.0	0	3	0	0.8878676470588236	false	0	Ywhaz	2	0.625
1.9411764705882353	0.06327412669815942	0.5151515151515151	0.4945054945054945	14	4	false	Il6	8.785714285714286	0	14	0	0.9411764705882353	false	0	Il6	362	0.36607142857142855
2.264705882352941	0.09817255374034237	0.4415584415584416	0.5	9	4	false	Cd44	9.222222222222221	0	9	0	0.9209558823529411	false	0	Cd44	358	0.42857142857142855
1.8823529411764706	0.10794350960283643	0.53125	0.4945054945054945	14	4	false	Tnf	8.857142857142858	0	14	0	0.9448529411764706	false	0	Tnf	482	0.35428571428571426
2.5588235294117645	0.004116798234445293	0.39080459770114945	0.7	5	5	false	Anxa1	11.2	0	5	0	0.9025735294117647	false	0	Anxa1	18	0.5894736842105263
3.2941176470588234	0.00273321449792038	0.3035714285714286	0.6666666666666666	3	6	false	Erh	5.0	0	3	0	0.8566176470588236	false	0	Erh	10	0.625
3.2941176470588234	0.0	0.3035714285714286	1.0	3	6	false	Hnrnpa3	5.333333333333333	0	3	0	0.8566176470588236	false	0	Hnrnpa3	0	0.6666666666666666
3.264705882352941	0.0036244800950683306	0.3063063063063063	0.6666666666666666	4	6	false	Hnrnpa1	4.5	0	4	0	0.8584558823529411	false	0	Hnrnpa1	12	0.5625
2.323529411764706	0.10352197812090859	0.430379746835443	0.0	3	4	false	Sat1	7.666666666666667	0	3	0	0.9172794117647058	false	0	Sat1	292	0.3508771929824561
2.5	0.19747397581622178	0.4	0.4	6	5	false	Ptbp1	4.833333333333333	0	6	0	0.90625	false	0	Ptbp1	564	0.2916666666666667
3.823529411764706	0.0	0.26153846153846155	0.0	1	6	false	Nap1l1	6.0	0	1	0	0.8235294117647058	false	0	Nap1l1	0	0.0
2.8529411764705883	0.10144300144300143	0.35051546391752575	0.26666666666666666	6	5	false	Alyref	3.3333333333333335	0	6	0	0.8841911764705882	false	0	Alyref	266	0.375
1.0	0.0	1.0	1.0	2	1	false	Acsl4	2.0	0	2	0	1.0	false	0	Acsl4	0	1.0
1.0	0.0	1.0	1.0	2	1	false	Plin2	2.0	0	2	0	1.0	false	0	Plin2	0	1.0
1.0	0.0	1.0	1.0	2	1	false	Acsl1	2.0	0	2	0	1.0	false	0	Acsl1	0	1.0
